# Supplementary material for: All-Optical Switching Demonstrated with Photoactive Yellow Protein Films
Source: Biosensors (Basel). 2021 Oct 31;11(11):432. doi: 10.3390/bios11110432 (PMC8615624; doi:10.3390/bios11110432)
Supplement: Supplementary file 1 [file biosensors-11-00432-s001.zip]

Archive with 1 entries (1 files):
- biosensors-1385218-supplementary.pdf
